# Supplementary material for: Photopharmacology of Ion Channels through the Light of the Computational Microscope
Source: Int J Mol Sci. 2021 Nov 8;22(21):12072. doi: 10.3390/ijms222112072 (PMC8584574; doi:10.3390/ijms222112072)
Supplement: Supplementary file 1 [file ijms-22-12072-s001.zip]

Archive with 1 entries (1 files):
- ijms-1436354-supplementary.pdf
